# Supplementary material for: A Novel Thienopyrimidine Analog, TPH104, Mediates Immunogenic Cell Death in Triple-Negative Breast Cancer Cells
Source: Cancers (Basel). 2021 Apr 18;13(8):1954. doi: 10.3390/cancers13081954 (PMC8074041; doi:10.3390/cancers13081954)
Supplement: Supplementary file 1 [file cancers-13-01954-s001.zip]

Archive with 1 entries (1 files):
- cancers-1158159-supplementary.pdf
